# Supplementary material for: RNA-Binding Protein MAC5A Is Required for Gibberellin-Regulated Stamen Development
Source: Int J Mol Sci. 2022 Feb 11;23(4):2009. doi: 10.3390/ijms23042009 (PMC8874600; doi:10.3390/ijms23042009)
Supplement: Supplementary file 1 [file ijms-23-02009-s001.zip]

Archive with 1 entries (1 files):
- ijms-1590411-supplementary.pdf
